# Supplementary material for: Genomic Characterization of Mutli-Drug Resistant Pseudomonas aeruginosa Clinical Isolates: Evaluation and Determination of Ceftolozane/Tazobactam Activity and Resistance Mechanisms
Source: Front Cell Infect Microbiol. 2022 Jun 15;12:922976. doi: 10.3389/fcimb.2022.922976 (PMC9241553; doi:10.3389/fcimb.2022.922976)
Supplement: Supplementary Table 1 — List of the isolates’ accession numbers. [file Table_1.xlsx]

## Sheet: Sheet1
#	Isolate	Accession	SUBID	BioProject	BioSample
1	ZBX-P1	JACWHH000000000	SUB8136967	PRJNA663432	SAMN16132389
2	ZBX-P2	JACWHG000000000	SUB8136967	PRJNA663432	SAMN16132390
3	ZBX-P3	JACWHF000000000	SUB8136967	PRJNA663432	SAMN16132391
4	ZBX-P4	JACWHE000000000	SUB8136967	PRJNA663432	SAMN16132392
5	ZBX-P5	JACWHD000000000	SUB8136967	PRJNA663432	SAMN16132393
6	ZBX-P6	JACWHC000000000	SUB8136967	PRJNA663432	SAMN16132394
7	ZBX-P7	JACWHB000000000	SUB8136967	PRJNA663432	SAMN16132395
8	ZBX-P8	JACWHA000000000	SUB8136967	PRJNA663432	SAMN16132396
9	ZBX-P9	JACWGZ000000000	SUB8136967	PRJNA663432	SAMN16132397
10	ZBX-P10	JACWGY000000000	SUB8136967	PRJNA663432	SAMN16132398
11	ZBX-P11	CP061780	SUB8136967	PRJNA663432	SAMN16132399
12	ZBX-P12	CP061779	SUB8136967	PRJNA663432	SAMN16132400
13	ZBX-P13	CP061778	SUB8136967	PRJNA663432	SAMN16132401
14	ZBX-P14	JACWGX000000000	SUB8136967	PRJNA663432	SAMN16132402
15	ZBX-P15	JACWGW000000000	SUB8136967	PRJNA663432	SAMN16132403
16	ZBX-P16	JACWGV000000000	SUB8136967	PRJNA663432	SAMN16132404
17	ZBX-P17	JACWGU000000000	SUB8136967	PRJNA663432	SAMN16132405
18	ZBX-P18	JACWGT000000000	SUB8136967	PRJNA663432	SAMN16132406
19	ZBX-P19	JACWGS000000000	SUB8136967	PRJNA663432	SAMN16132407
20	ZBX-P20	JACWGR000000000	SUB8136967	PRJNA663432	SAMN16132408
21	ZBX-P21	JACWGQ000000000	SUB8136967	PRJNA663432	SAMN16132409
22	ZBX-P22	JACWGP000000000	SUB8136967	PRJNA663432	SAMN16132410
23	ZBX-P23	CP061777	SUB8136967	PRJNA663432	SAMN16132411
24	ZBX-P24	JACWGO000000000	SUB8136967	PRJNA663432	SAMN16132412
25	ZBX-P25	JACWGN000000000	SUB8136967	PRJNA663432	SAMN16132413
